# Supplementary material for: The OTUD6B‐LIN28B‐MYC axis determines the proliferative state in multiple myeloma
Source: EMBO J. 2022 Sep 5;41(20):e110871. doi: 10.15252/embj.2022110871 (PMC9574752; doi:10.15252/embj.2022110871)
Supplement: Supplementary file 3 — Source Data for Expanded View and Appendix [file EMBJ-41-e110871-s011.zip]

Archive with 23 entries (16 files):
- EV and Appendix Figures.zip
- __MACOSX/
- __MACOSX/._Figure1
- __MACOSX/._Figure2
- __MACOSX/._Figure3
- __MACOSX/._Figure4
- __MACOSX/._Figure5
- __MACOSX/._Figure6
- __MACOSX/Figure1/
- __MACOSX/Figure1/._Source Data Fig. 1.xlsx
- __MACOSX/Figure1/._Source Data Fig. 1_uncropped.pdf
- __MACOSX/Figure2/
- __MACOSX/Figure2/._Source Data Fig. 2_uncropped.pdf
- __MACOSX/Figure3/
- __MACOSX/Figure3/._Source Data Fig. 3_uncropped.pdf
- __MACOSX/Figure4/
- __MACOSX/Figure4/._Source Data Fig. 4.xlsx
- __MACOSX/Figure4/._Source Data Fig. 4_uncropped.pdf
- __MACOSX/Figure5/
- __MACOSX/Figure5/._Source Data Fig. 5.xlsx
- __MACOSX/Figure5/._Source Data Fig. 5_uncropped.pdf
- __MACOSX/Figure6/
- __MACOSX/Figure6/._Source Data Fig. 6.xlsx
