# Supplementary material for: The OTUD6B‐LIN28B‐MYC axis determines the proliferative state in multiple myeloma
Source: EMBO J. 2022 Sep 5;41(20):e110871. doi: 10.15252/embj.2022110871 (PMC9574752; doi:10.15252/embj.2022110871)
Supplement: Supplementary file 6 — Source Data for Figure 1 [file EMBJ-41-e110871-s002.zip › Source Data Fig. 1.xlsx]

## Sheet: Fig. 1a
sgRNA	Normalized reads T0	Normalized reads T14
ATXN3_1	0.0019188	0.0023579
ATXN3_2	0.00176387	0.00276255
ATXN3_3	0.00339903	0.003368
ATXN3L_1	0.00297236	0.00455151
ATXN3L_2	0.0036064	0.00410731
ATXN3L_3	0.0018473	0.0017129
BAP1_1	0.0034467	0.00146646
BAP1_2	0.00352536	0.00218144
BAP1_3	0.00313445	0.000994883
BRCC3_1	0.00161132	0.00117134
BRCC3_2	0.00215001	0.00321283
BRCC3_3	0.0023264	0.00293293
COPS5_1	0.00355158	0.00382132
COPS5_2	0.00253378	3.04245e-05
COPS5_3	0.00332275	0.00108616
CYLD_1	0.00232879	0.00332236
CYLD_2	0.00245273	0.00350795
CYLD_3	0.0022835	0.00379394
JOSD1_1	0.00168759	0.00303637
JOSD1_2	0.00450025	0.00483446
JOSD1_3	0.00259337	0.00296639
JOSD2_1	0.000512476	0.000279906
JOSD2_2	0.00393057	0.00442373
JOSD2_3	0.00200461	0.00272604
MPND_1	0.00398778	0.00391868
MPND_2	0.00284364	0.0021571
MPND_3	0.00204514	0.00186807
MYSM1_1	0.00319404	0.00284774
MYSM1_2	0.00369221	0.00254045
MYSM1_3	0.00270778	0.00197455
NonTargetingControl_0001	0.0024289	0.00329802
NonTargetingControl_0002	0.00347768	0.00347144
NonTargetingControl_0003	0.00323694	0.00204149
NonTargetingControl_0004	0.00150406	0.00215102
NonTargetingControl_0005	0.00454792	0.00435679
NonTargetingControl_0006	0.00363262	0.00331932
NonTargetingControl_0007	0.000741302	0.0012687
NonTargetingControl_0008	0.0029223	0.00422293
NonTargetingControl_0009	0.00185683	0.00309722
NonTargetingControl_0010	0.0044359	0.00497746
NonTargetingControl_0011	0.00294376	0.00482229
NonTargetingControl_0012	0.00377087	0.00447545
OTUB1_1	0.00457653	0.00311243
OTUB1_2	0.004741	0.00252828
OTUB1_3	1.43017e-05	5.17217e-05
OTUB2_1	0.00404498	0.00411948
OTUB2_2	0.00422375	0.00460628
OTUB2_3	0.00412126	0.00502005
OTUD1_1	0.00462658	0.00462757
OTUD1_2	0.00456461	0.00428986
OTUD1_3	0.00395917	0.00301811
OTUD3_1	0.00282219	0.00318545
OTUD3_2	0.00276737	0.00181026
OTUD3_3	0.00302957	0.0031459
OTUD4_1	0.00272923	0.00251002
OTUD4_2	0.0036207	0.00331628
OTUD4_3	0.00372558	0.00417729
OTUD5_1	0.00296044	0.00113179
OTUD5_2	0.00252901	0.00265302
OTUD5_3	0.00110599	0.00129609
OTUD6A_1	0.00231925	0.00229705
OTUD6A_2	0.00218577	0.00168856
OTUD6A_3	0.00398778	0.00474014
OTUD6B_1	0.00371605	0.00429595
OTUD6B_2	0.0031416	0.0017129
OTUD6B_3	0.0038829	0.00255262
OTUD7A_1	0.00351821	0.0027017
OTUD7A_2	0.00330606	0.00333757
OTUD7A_3	0.00394249	0.00536385
OTUD7B_1	0.00212618	0.00455455
OTUD7B_2	0.00193311	0.00231531
OTUD7B_3	0.00201653	0.00294814
PAN2_1	0.00243128	0.00244613
PAN2_2	0.00227396	0.00191675
PAN2_3	0.00278405	0.00278689
POLR2I_1	0.00392104	0.000492878
POLR2I_2	0.00263627	0.000252524
POLR2I_3	0.00372081	0.000949246
PRPF8_1	0.00400685	0.00181635
PRPF8_2	0.00380186	0.000745401
PRPF8_3	0.00266249	0.00452717
PSMD14_1	0.00409504	0.000349882
PSMD14_2	0.00173765	0.000556769
PSMD14_3	0.00117035	0.00133564
RPA3_1	0.00318688	0.000684552
RPA3_2	0.00425236	0.000617618
RPA3_3	0.00429288	0.000480708
RPL32_1	0.00250756	0.000133868
RPL32_2	0.00271255	0.00400691
RPL32_3	0.00246227	0.000243396
RPL8_1	0.00257191	0.000343797
RPL8_2	0.00540364	0.00100705
RPL8_3	0.00546323	0.000209929
RPS19_1	1.90689e-05	2.12972e-05
RPS19_2	0.00304148	0.0015912
RPS19_3	0.00291992	0.000225142
STAMBP_1	0.003461	0.00362052
STAMBP_2	0.00315351	0.00212972
STAMBP_3	0.00281743	0.00247352
STAMBPL1_1	0.0021381	0.00205366
STAMBPL1_2	0.00368029	0.00393694
STAMBPL1_3	0.00281743	0.00344102
TNFAIP3_1	0.00308677	0.00388826
TNFAIP3_2	0.00324171	0.00290554
TNFAIP3_3	0.00283888	0.00338321
UCHL1_1	0.00453601	0.0031672
UCHL1_2	0.00494122	0.00416816
UCHL1_3	0.00312729	0.00372396
UCHL3_1	0.0028937	0.00420771
UCHL3_2	0.00414748	0.0035901
UCHL3_3	0.00455508	0.00666602
UCHL5_1	0.00557764	0.00590845
UCHL5_2	0.00244082	0.00446632
UCHL5_3	0.00427381	0.00255566
USP1_1	0.00304625	0.00238528
USP1_2	0.00217623	0.00408602
USP1_3	0.00372796	0.00373005
USP10_1	0.00317497	0.00359618
USP10_2	0.00389958	0.00541253
USP10_3	0.00521295	0.00164901
USP11_1	0.00333705	0.00543687
USP11_2	0.00310584	0.00436896
USP11_3	0.00496506	0.00814465
USP12_1	0.00456699	0.00295422
USP12_2	0.00299858	0.00131434
USP12_3	0.00447403	0.00210538
USP13_1	0.00312253	0.00484359
USP13_2	0.00349914	0.00527257
USP13_3	0.00215478	0.00296944
USP14_1	0.00160178	0.00243396
USP14_2	0.00261243	0.00360835
USP14_3	0.00351344	0.0033467
USP15_1	0.00253139	0.00444198
USP15_2	0.00326554	0.00449979
USP15_3	0.00290085	0.00302116
USP16_1	0.00331322	0.00400691
USP16_2	0.00305579	0.00411948
USP16_3	0.00214763	0.0022788
USP17L10_1	0.00352536	0.00383958
USP17L10_2	0.00359687	0.00581109
USP17L10_3	0.00275783	0.00428986
USP17L11_1	0.00194026	0.000130826
USP17L11_2	0.00292707	0.000784953
USP17L11_3	0.00254331	0.000328585
USP17L12_1	0.00303195	0.00300899
USP17L12_2	0.00325601	0.00543991
USP17L12_3	0.0036207	0.00421076
USP17L13_1	0.00221199	0.00342885
USP17L13_2	0.00271016	0.00033467
USP17L13_3	0.00221199	0.00189241
USP17L15_1	0.00328461	0.00457281
USP17L15_2	0.00256476	0.00286903
USP17L15_3	0.0018473	8.82312e-05
USP17L2_1	0.00343955	0.00296335
USP17L2_2	0.00250994	0.00204149
USP17L2_3	0.00421899	0.00319458
USP17L27_1	0.00196648	0.00014908
USP17L27_2	0.00221676	0.00356576
USP17L27_3	0.00364215	0.00424118
USP17L3_1	0.00235262	0.00366616
USP17L3_2	0.00505087	0.0044572
USP17L3_3	0.00255046	0.00135998
USP17L4_1	0.00363024	0.00551597
USP17L4_2	0.00181393	0.00157903
USP17L4_3	0.00306532	0.00345623
USP17L5_1	0.00305102	0.000766699
USP17L5_2	0.00299858	0.000328585
USP17L5_3	0.00359448	0.00283253
USP17L7_1	0.0011203	0.00179201
USP17L7_2	0.00276022	0.00292076
USP17L7_3	0.00312491	0.00204453
USP17L8_1	0.00324647	0.00426248
USP17L8_2	0.00266011	0.00351099
USP17L8_3	0.00368267	0.00291467
USP18_1	0.00519388	0.00435071
USP18_2	0.0042309	0.003368
USP18_3	0.00519627	0.00407689
USP19_1	0.00306294	0.00242484
USP19_2	0.00275068	0.00166422
USP19_3	0.00383761	0.00436896
USP2_1	0.00431671	0.00424118
USP2_2	0.00415225	0.00280514
USP2_3	0.00345385	0.00253132
USP20_1	0.00371843	0.00582022
USP20_2	0.00359448	0.00557073
USP20_3	0.00408074	0.00311547
USP21_1	0.00389958	0.00406472
USP21_2	0.00354681	0.00456672
USP21_3	0.00447642	0.0024796
USP22_1	0.00439061	0.00370571
USP22_2	0.0026029	0.00347753
USP22_3	0.00326078	0.00248264
USP24_1	0.00538934	0.00523606
USP24_2	0.00281266	0.00393998
USP24_3	0.00285795	0.00521781
USP25_1	0.00275783	0.00503222
USP25_2	0.00351106	0.00267432
USP25_3	0.00161609	0.00345623
USP26_1	0.00322502	0.0035901
USP26_2	0.00282458	0.00536689
USP26_3	0.00219769	0.0020567
USP27X_1	0.00457176	0.00502005
USP27X_2	0.00508185	0.00426856
USP27X_3	0.00289132	0.00438113
USP28_1	0.00419753	0.00313677
USP28_2	0.0040712	0.0039704
USP28_3	0.00493645	0.00463974
USP29_1	0.00426904	0.00555856
USP29_2	0.0029223	0.00464887
USP29_3	0.00438346	0.00404038
USP3_1	0.00412364	0.00414991
USP3_2	0.00529161	0.0049379
USP3_3	2.38361e-05	3.3467e-05
USP30_1	0.00249325	0.00345319
USP30_2	0.00224774	0.00232444
USP30_3	0.00324886	0.00361444
USP31_1	0.00237169	0.00440547
USP31_2	0.00397586	0.00367528
USP31_3	0.00170428	0.00209625
USP32_1	0.00608535	0.00611533
USP32_2	1.66853e-05	2.73821e-05
USP32_3	0.00293422	0.00387913
USP33_1	0.00567299	0.00418946
USP33_2	0.00251947	0.00348665
USP33_3	0.00306532	0.0030242
USP34_1	0.00336566	0.00258
USP34_2	0.00398063	0.00382437
USP34_3	0.00409981	0.00400387
USP35_1	0.00322741	0.00240962
USP35_2	0.00216908	0.00236399
USP35_3	0.00467902	0.00587802
USP36_1	0.00273162	0.0026013
USP36_2	0.00443113	0.00295118
USP36_3	0.00381854	0.00460628
USP37_1	0.0027054	0.00421076
USP37_2	0.00287225	0.00252219
USP37_3	0.00259813	0.001935
USP38_1	0.00305817	0.00307592
USP38_2	0.0034896	0.00618227
USP38_3	0.00521057	0.00490748
USP39_1	0.00403783	0.00304854
USP39_2	0.00391388	0.00843064
USP39_3	0.00543939	0.00571677
USP4_1	0.00354443	0.00255262
USP4_2	0.00282219	0.00267127
USP4_3	0.00173765	0.00147255
USP40_1	0.00382092	0.00526345
USP40_2	0.00304864	0.00276559
USP40_3	0.00354443	0.00320675
USP41_1	0.00353012	0.00402821
USP41_2	0.00175195	0.0025587
USP41_3	0.00318688	0.00325238
USP42_1	0.0042023	0.00428378
USP42_2	0.00340379	0.00303637
USP42_3	0.00224536	0.00284774
USP43_1	0.0037661	0.00456977
USP43_2	0.00323456	0.00531213
USP43_3	0.0038686	0.00393085
USP44_1	0.00306294	0.00476144
USP44_2	0.00209996	0.00239137
USP44_3	0.00383523	0.00356576
USP45_1	0.00209042	0.00320066
USP45_2	0.00413556	0.00474319
USP45_3	0.00222867	0.0028021
USP46_1	0.00225966	0.00318545
USP46_2	0.0024146	0.00336495
USP46_3	0.002908	0.00346231
USP47_1	0.00335374	0.00474927
USP47_2	0.00321549	0.00405559
USP47_3	0.0027054	0.00345014
USP48_1	0.00309869	0.00390043
USP48_2	0.00227396	0.00202932
USP48_3	0.00186637	0.00144517
USP49_1	0.00296521	0.00278689
USP49_2	0.00483396	0.00364486
USP49_3	0.00221199	0.00211755
USP5_1	0.0033156	0.00168856
USP5_2	0.00323694	0.00440852
USP5_3	0.00328938	0.00125958
USP50_1	0.0018616	0.00172203
USP50_2	0.00103449	0.00131738
USP50_3	0.00393295	0.00507786
USP51_1	0.001628	0.00190153
USP51_2	0.00211664	0.00308201
USP51_3	0.00261005	0.00279602
USP53_1	0.00267203	0.00354446
USP53_2	0.002181	0.0023792
USP53_3	0.00371605	0.0051813
USP54_1	0.00364215	0.00559203
USP54_2	0.00201653	0.00453326
USP54_3	0.00203799	0.00160642
USP6_1	0.00354443	0.00303637
USP6_2	0.00235977	0.00454847
USP6_3	0.00194502	0.00210538
USP6NL_1	0.00353966	0.00418033
USP6NL_2	0.00349914	0.00368137
USP6NL_3	0.00287225	0.00424727
USP7_1	0.00159463	0.00189545
USP7_2	0.00355634	0.00479795
USP7_3	0.00283411	0.00238833
USP8_1	0.00164946	0.00252524
USP8_2	0.00269586	0.00322196
USP8_3	0.00414033	0.00329802
USP9X_1	0.00198078	0.00247656
USP9X_2	0.00239076	0.00150297
USP9X_3	0.00272685	0.00448762
USP9Y_1	0.00250279	0.00390955
USP9Y_2	0.00286748	0.00335583
USP9Y_3	0.00250279	0.00450892
USPL1_1	0.00195456	0.000289033
USPL1_2	0.00353727	0.000778868
USPL1_3	0.00277214	0.000721062
VCPIP1_1	0.000920073	0.00121394
VCPIP1_2	0.00212618	0.00186807
VCPIP1_3	0.00310107	0.00237311
YOD1_1	0.00355873	0.00396736
YOD1_2	0.00276975	0.00219057
YOD1_3	0.00320834	0.00343493
ZRANB1_1	0.00298904	0.00216927
ZRANB1_2	0.00318688	0.00167335
ZRANB1_3	0.00168283	0.00243092

## Sheet: Fig. 1b
Proliferation (fold at day 8)
	shCtrl			shOTUD6B-2			shOTUD6B-3
RPMI8226	1	1	1	0.383234	0.432203	0.241935	0.281437	0.415254	0.354839
MM1.S	1	1	1	0.28	0.0145455	0.13253	0.26	0.454545	0.409639
JJN3	1	1	1	0.0735294	0.126582	0.0350877	0.0441176	0.494937	0.421053
H929	1	1	1	0.0625	0.290909	0.391304	4e-05	0.509091	0.608696
U266	1	1	1	0.230769	0.557252	0.293103	0.034188	0.183206	0.551724
L363	1	1	1	0.125	0	0.333	0	0.517241	0.333

## Sheet: Fig. 1c
Cell number per cell cycle phase (%)
	JJN3
	shCtrl				shOTUD6B-2
G1	30.2	33	29.4	21.9	61	52.4	52.7	39.2
S	59.7	57	61.1	66.3	27.2	33.5	35.7	47
G2-M	7.89	5.94	9.08	11.2	9.97	9.06	10.3	13.1
	MM1.S
	shCtrl				shOTUD6B-2
G1	28	34	30.5		54.3	50.6	50
S	61.2	53.6	60.3		34.4	36.4	38.4
G2-M	8.8	8.47	8.35		9.74	9.45	10.6
	PRMI8226
	shCtrl				shOTUD6B-2
G1	38	33.5	28.3	14.7	46	49.5	42	22.7
S	47	46.5	50.4	71.8	32.3	28.1	32	65.3
G2-M	13.2	16.6	19.6	11.9	20.6	19.5	24	11.3
	L363
	shCtrl				shOTUD6B-2
G1	25.8	27.8	29.1		42.2	44.8	40.5
S	51	37.4	42.5		35.4	20.8	34.1
G2-M	20.6	32.7	26.7		18.5	32.4	25.1
	U266
	shCtrl				shOTUD6B-2
G1	30.9	27.8	23.1		41.7	37.1	34
S	40	32	44.3		24.2	24.8	27
G2-M	26.6	39.5	31.4		33.4	37.6	38.7

## Sheet: Fig. 1d
Cells in G1-phase (%)
	MM1.S
		0 hrs release			8 hrs release
	shCtrl	85.4	84.4	86.9	17.8	33.6	25.2
	shOTUD6B-1	81.6	82	85.8	53.7	59.7	51.2
	shOTUD6B-2	64.4	70.4	68.8	52.7	63.4	55.7
