# Supplementary material for: The OTUD6B‐LIN28B‐MYC axis determines the proliferative state in multiple myeloma
Source: EMBO J. 2022 Sep 5;41(20):e110871. doi: 10.15252/embj.2022110871 (PMC9574752; doi:10.15252/embj.2022110871)
Supplement: Supplementary file 9 — Source Data for Figure 4 [file EMBJ-41-e110871-s007.zip]

Archive with 2 entries (2 files):
- Source Data Fig. 4.xlsx
- Source Data Fig. 4_uncropped.pdf
