# Supplementary material for: The OTUD6B‐LIN28B‐MYC axis determines the proliferative state in multiple myeloma
Source: EMBO J. 2022 Sep 5;41(20):e110871. doi: 10.15252/embj.2022110871 (PMC9574752; doi:10.15252/embj.2022110871)
Supplement: Supplementary file 9 — Source Data for Figure 4 [file EMBJ-41-e110871-s007.zip › Source Data Fig. 4.xlsx]

## Sheet: Fig. 4b
Cells in G1 phase (%)
	24 hrs palbociclib			12 hrs post palbociclib release
shCtrl	83.4	86.4		35.4	50.7
shOTUD6B-2	73.2	76		74.3	70.3
shLIN28B	84.4	84.7		57.4	75.5

## Sheet: Fig. 4c
	Cells in G1 phase (fold)
		0 hrs			8 hrs
	shCtrl + RFP	1	1	1	0.540682	0.179954	0.235139
	shCtrl + LIN28B	1	1	1	0.575326	0.169213	0.136312
	shOTUD6B-2 + RFP	1	1	1	1.03974	0.563046	0.594708
	shOTUD6B-2 + LIN28B	1	1	1	0.685039	0.162353	0.244472

## Sheet: Fig. 4f
	Tumor weight (mg)
	shCtrl	shOTUD6B-2	shLIN28B
	205	17
	763.3	51.4
	29.9	18
	1838	39.8
	1591	47.1
	1017.8		175.3
	1683.4		137.1
	888.5		477.6
	871.2		66.2
	947		698
	Tumor volume (mm3)
	shCtrl	shOTUD6B-2	shLIN28B
	605	18
	2025	50
	62.5	13.5
	4000	62.5
	3000	171.5
	2167.5		364.5
	3068.5		256
	1687.5		500
	1687.5		75
	2156		1183
