# Supplementary material for: The OTUD6B‐LIN28B‐MYC axis determines the proliferative state in multiple myeloma
Source: EMBO J. 2022 Sep 5;41(20):e110871. doi: 10.15252/embj.2022110871 (PMC9574752; doi:10.15252/embj.2022110871)
Supplement: Supplementary file 10 — Source Data for Figure 5 [file EMBJ-41-e110871-s010.zip › Source Data Fig. 5.xlsx]

## Sheet: Fig. 5d
mRNA expression (fold)
	shCtrl			shOTUD6B-2			shOTUD6B-3
OTUD6B	1	1	1	0.212618	0.212894	0.313326	0.0885498	0.101156	0.107944
MYC	1	1	1	0.596419	0.572504	0.463546	0.282152	0.476183	0.214043

## Sheet: Fig. 5e
MYC mRNA expression (fold)
shCtrl	shOTUD6B-2	shLIN28B	shOTUD6B-2 + shLIN28B
1	0.538369	0.600124	0.63581
1	0.639493	0.710382	0.672839
1	0.353962	0.609909	0.558644

## Sheet: Fig. 5f
Proliferation (fold)
shCtrl	shOTUD6B-2	shLIN28B	shOTUD6B-2 + shLIN28B
1	0.52	0.74	0.57
1	0.49	0.76	0.71
1	0.34	0.49	0.42
