# Supplementary material for: The OTUD6B‐LIN28B‐MYC axis determines the proliferative state in multiple myeloma
Source: EMBO J. 2022 Sep 5;41(20):e110871. doi: 10.15252/embj.2022110871 (PMC9574752; doi:10.15252/embj.2022110871)
Supplement: Supplementary file 11 — Source Data for Figure 6 [file EMBJ-41-e110871-s005.xlsx]

## Sheet: Fig. 6a
Relative OTUD6B expression	Relative MYC expression
591	65
581	5522
338	1525
218	2415
206	850
189	1076
136	1237
130	175
126	272
112	3238
95	66
85	147
74	40
73	14
70	191
66	212
63	4341
62	182
58	84
58	592
55	408
54	201
53	95
51	105
50	182
50	1266
50	140
45	182
43	736
42	225
40	267
40	318
37	514
35	262
35	169
35	565
35	508
34	103
33	81
33	289
32	195
31	740
31	355
31	179
30	263
30	388
30	157
29	435
28	68
28	10
28	166
27	149
27	1741
26	1200
24	290
22	41
22	238
21	384
21	205
20	459
18	48
17	100
16	256
16	518
16	323
16	57
14	112
12	144
12	15
12	458
12	54
12	7
12	57
12	235
11	96
10	322
9	447
8	145
8	284
7	584
7	249
5	53
4	166
4	150
4	160
4	43
4	105
3	44
3	74

## Sheet: Fig. 6c
GSE24080 TT2				GSE24080 TT3
Months	OTUD6B low	OTUD6B high		Months	OTUD6B low	OTUD6B high
25.33	1			46	0
7.33	1			39	0
63.13	0			35	0
68.37	0			31	0
52.77	0			34	0
9.1	1			12	1
27.3	1			37	0
93.33	0			42	0
56	0			19	1
61.47	0			46	0
32.43	1			5	1
61.53	0			32	0
34.33	1			47	0
52.73	0			50	0
90.5	0			41	0
63.07	0			35	0
90.97	0			38	0
10.67	1			34	0
1.6	1			32	0
38	1			39	0
53.67	0			45	0
54.1	0			34	0
45.63	1			43	0
39.4	1			38	1
70.43	0			31	0
73.9	0			43	0
57.8	0			42	0
87.9	0			43	0
72.83	1			36	0
55.93	0			34	0
81.17	0			43	0
39.8	1			32	0
53.37	0			47	0
61.6	0			37	0
37.13	1			47	0
38.37	1			44	0
82.03	0			34	0
44.93	1			31	0
57.17	0			35	0
65.6	0			8	1
9.87	1			44	0
59.2	0			40	0
60.07	1			40	0
62.07	0			42	0
63.5	0			38	0
76.53	0			35	0
71.4	0			33	0
84.13	0			33	0
66.3	0			37	0
69.43	0			31	0
57.53	0			48	0
74.7	1			1	1
56.07	1			29	0
54.87	0			30	0
53.33	0			8.47		1
77.23	0			47.37		0
57.4	0			6.87		1
85.07	0			5.5		1
44.3	1			47.83		0
3.5	1			20		1
58.33	0			43.77		0
65.83	0			51.63		0
59.9	0			52.53		0
90.8	0			33.4		1
55.13	0			51		0
54.13	0			29.03		1
32.17	1			41.47		1
54.77	0			38.7		0
69.3	0			50.57		0
74.37	0			52.4		0
86.5	0			21.97		1
61.27	0			30.4		0
70.33	0			49.67		0
58.17	1			49.83		0
54.17	0			40.63		1
80.03	0			49.73		0
75.13	0			15.13		1
38.43	1			45.87		0
57.87	0			1.2		1
50.93	0			7.23		1
56.17	1			49		0
74.1	0			47		0
53.43	0			34.53		0
52.33	1			51.07		0
54.63	1			33.2		0
50.8	0			35		1
				33.63		0
30		1		48.23		0
47		1		32.53		0
13		1		47.53		0
65		0		10.3		1
91		0		45.2		0
66		0		43.9		1
66		0		49.2		0
83		0		33.4		0
63		0		49.2		0
5		1		29.3		1
50		1		42.9		0
75		0		46.63		0
11		1		51.57		0
64		0		44.17		0
65		0		5.33		1
81		0		51.07		0
21		1		10.57		1
47		1		39.3		0
27		1		49.9		0
56		1		5.4		1
29		1		20.87		1
69		0
75		0
72		0
11		1
15		1
52		0
49		1
65		0
76		0
72		0
8		1
14		1
72		0
56		0
43		1
27		1
82		0
39		1
54		0
26		1
42		1
44		1
36		1
67		1
62		0
16		1
79		0
24		1
57		0
58		0
96		0
18		1
66		0
75		0
37		1
55		0
24		1
86		0
2		1
53		0
63		0
55		1
9		1
21		1
5		1
20		1
3		1
30		1
94		0
2		1
65		0
61		0
86		0
52		1
73		0
57		0
94		0
91		0
70		0
70		1
1		0
65		0
55		1
63		1
52		1

## Sheet: Fig. 6d
	CoMMPass Cohort
	Months	OTUD6B high	OTUD6B low
	59.0748	0
	27.2703	1
	48.2981	1
	57.432	0
	57.7605	0
	20.0421	1
	35.8786	1
	8.21396	1
	55.2964	0
	31.213	1
	53.4564	0
	51.3865	1
	22.2105	0
	53.5221	0
	52.9965	0
	31.9359	1
	53.3907	0
	36.47	1
	4.92837	1
	51.5837	0
	47.8709	0
	16.625	0
	50.4008	0
	47.181	0
	48.4623	0
	47.1153	0
	43.2711	1
	46.4581	0
	6.80116	1
	46.951	0
	25.2661	1
	47.0495	0
	15.4094	1
	25.3976	0
	45.4068	0
	0.0328558	0
	34.4986	0
	16.2308	1
	43.994	0
	43.7311	0
	7.8854	1
	25.069	1
	37.3571	1
	41.6612	0
	41.924	0
	4.04127	1
	41.6283	0
	39.8541	0
	26.1532	1
	12.5509	1
	1.47851	1
	40.7084	0
	8.11539	0
	23.1305	1
	2.16848	0
	1.90564	0
	37.6856	0
	17.1836	1
	10.1196	1
	37.0942	0
	26.1532	0
	38.4085	0
	35.0243	0
	37.2585	0
	22.6377	1
	36.0757	0
	8.41109	0
	38.3756	0
	35.0243	0
	18.8592	1
	0.624261	1
	27.8946	1
	32.2973	1
	36.3714	0
	35.4843	0
	22.2434	1
	33.8086	0
	12.2552	1
	32.7901	0
	1.01853	1
	33.1844	0
	29.636	0
	19.7135	1
	4.40268	1
	35.6814	0
	12.7809	1
	32.2973	0
	34.6958	0
	32.7573	0
	21.0277	1
	34.5315	0
	31.9359	0
	34.63	0
	32.7573	0
	32.6915	0
	32.6915	0
	32.5273	0
	17.5122	1
	30.8188	0
	2.8256	0
	31.9687	0
	32.9215	0
	20.8963	0
	21.4877	1
	27.2046	0
	32.823	0
	16.8222	1
	14.7523	1
	29.9317	0
	18.5964	1
	14.9165	1
	0.0328558	0
	29.6031	0
	14.7523	1
	13.898	1
	20.2392	1
	29.8002	0
	24.9047	0
	29.3403	0
	29.7345	0
	26.2847	0
	28.5189	0
	3.41701	1
	17.0522	1
	1.34709	1
	26.7446	0
	27.8289	0
	2.16848	1
	25.1347	0
	26.9746	0
	26.3832	0
	3.08845	0
	27.0075	0
	3.15416	1
	27.0732	0
	8.67394	1
	25.3976	0
	2.8256	0
	26.9418	0
	5.12551	1
	17.8079	1
	26.3504	0
	23.9519	0
	20.3706	0
	12.7809	1
	10.8753	1
	23.5905	0
	20.962	1
	23.4591	0
	23.7548	0
	24.6747	0
	8.67394	1
	22.0463	0
	22.7691	0
	22.6048	0
	17.2493	0
	23.8862	0
	11.4667	1
	23.0976	0
	23.0319	0
	21.882	1
	20.732	0
	17.9393	1
	23.2619	0
	22.8348	0
	8.90393	1
	10.6781	1
	19.1878	0
	22.4734	0
	15.6065	1
	18.2678	0
	20.962	0
	20.6663	0
	20.732	0
	6.60402	1
	15.3437	0
	6.43974	0
	13.9966	0
	13.5695	0
	6.37403	0
	5.45407	0
	11.5981	0
	9.56105	1
	5.55264	1
	11.4995	0
	12.9123	0
	1.77421	1
	6.24261	0
	5.88119	0
	5.55264	0
	9.46248	0
	9.79104	0
	63.4775		0
	65.186		0
	54.8692		1
	30.6873		1
	58.6805		0
	20.0092		0
	58.8776		0
	59.4033		0
	18.5307		1
	58.8776		0
	58.5819		0
	20.272		0
	58.5491		0
	43.7968		0
	59.4362		0
	55.2306		0
	12.2224		1
	30.0302		1
	56.282		0
	52.0108		0
	30.2602		1
	44.1911		1
	53.5221		0
	52.3393		0
	2.79275		1
	51.6165		0
	15.2122		1
	36.1414		1
	37.6856		1
	5.02694		1
	51.3537		0
	50.4994		0
	47.3452		0
	50.0066		0
	48.1995		0
	10.6453		0
	9.0025		0
	37.7842		1
	45.3739		0
	48.1009		0
	17.1836		0
	12.3209		0
	46.8196		0
	46.951		0
	46.491		0
	48.4952		0
	46.8853		0
	46.951		0
	5.0598		1
	43.7311		0
	43.9282		0
	4.99409		1
	13.2738		1
	38.6385		1
	42.8111		0
	17.085		1
	40.7084		0
	42.384		0
	41.5626		0
	41.8912		0
	42.5483		0
	0.229991		0
	38.0142		0
	41.5626		0
	39.8213		0
	41.4641		0
	40.0513		0
	17.3807		1
	32.7573		0
	21.0934		1
	37.7842		0
	36.93		0
	28.5846		0
	35.9443		0
	37.9156		0
	35.5829		0
	23.5905		1
	37.0942		0
	28.1903		0
	23.9519		1
	35.6157		0
	32.2644		0
	35.8786		0
	33.0201		1
	34.9915		0
	33.2501		0
	34.0058		0
	32.6587		0
	23.5905		0
	35.4186		0
	10.021		0
	32.2973		0
	31.6073		0
	30.1288		0
	29.8988		0
	5.38836		0
	32.1001		0
	30.8188		1
	28.5846		1
	29.9317		0
	15.278		1
	29.406		0
	29.3074		0
	27.6318		1
	17.5779		0
	28.8146		0
	19.5821		1
	27.6646		0
	27.1718		0
	28.8146		0
	27.336		0
	27.1389		0
	26.3504		0
	26.6461		0
	26.0547		0
	25.5618		0
	28.2232		0
	26.3175		0
	25.2004		0
	26.8761		0
	24.1819		0
	23.5248		0
	21.9805		0
	23.3605		0
	23.7548		0
	22.8677		0
	21.4877		0
	18.0378		0
	8.1811		0
	20.7649		0
	20.5677		0
	21.652		0
	20.6992		0
	20.2392		0
	20.962		0
	0.0328558		0
	19.8449		0
	20.272		0
	20.4035		1
	7.16257		0
	11.0396		0
	18.695		0
	20.272		0
	14.9823		0
	19.0892		0
	14.6866		0
	13.3395		0
	14.2923		0
	18.1693		0
	7.62255		0
	18.6293		0
	11.0724		0
	5.0598		0
	16.8222		0
	17.3479		0
	5.74977		0
	10.021		0
	14.6866		0
	10.8424		0
	3.02274		0
	15.2451		0
	15.6065		0
	10.4482		0
	10.6453		0
	14.9494		0
	14.1609		0
	14.3909		0
	12.4852		0
	3.25273		0
	11.2695		0
	5.45407		0
	13.0766		0
	11.5324		0
	11.2695		0
	11.7952		0
	11.0724		0
	10.3496		0
	10.8424		0
	6.11118		0
	5.71691		0
	10.3824		0
	9.26534		0
	6.99829		0
	6.50545		0
	3.84413		0
	5.15837		0
	9.46248		0
	4.20555		0
	10.1853		0
	10.4482		0
	5.19122		0
	7.85254		0
	5.68406		0
	5.55264		0
	4.69838		0
	6.66973		0
	5.68406		0
	5.28979		0
	6.66973		0
	6.50545		0
	6.20975		0
	5.58549		0
	63.3132		0

## Sheet: Fig. 6f
	GSE9782 - Bortezomib Responders
	days to progression	OTUD6B low	OTUD6B high
	104	1
	206	1
	422	1
	314	1
	126	1
	805	1
	192	1
	138	1
	179	1
	782	1
	434	1
	165	1
	276	1
	472	1
	158	1
	139	1
	799	1
	609	1
	88	1
	328	1
	212	1
	439	1
	212	1
	490	1
	324	1
	195	1
	252	1
	171		1
	84		1
	252		1
	105		1
	305		1
	287		1
	127		1
	210		1
	232		1
	154		1
	442		1
	92		1
	168		1
	366		1
	365		1
	145		1
	113		1
	253		1
	78		1
	231		1
	188		1
	235		1
	232		1
	267		1
	119		1
	119		1

## Sheet: Fig. 6g
	GFP/sgRNA+ cells (fold)
		day 4			day 16			day 4 + Bort			day 16 + Bort
	sgNT	1	1	1	0.8	0.833	0.84	1	1	1	0.884	1.009	0.86
	sgOTUD6B-2	1	1	1	0.598	0.593	0.46	1	1	1	0.133	0.306	0.1
	sgOTUD6B-3	1	1	1	0.659	0.631	0.59	1	1	1	0.269	0.287	0.31

## Sheet: Fig. 6h
	GFP/sgRNA+ cells (fold)
		day 5			day 15			day 5 + bortezomib			day 15 + bortezomib			day 5 + carfilzomib			day 15 + carfilzomib
	sgNT	1	1	1	1.06667	1.03871	1.10381	1	1	1	0.88	0.869	1.06962	1	1	1	0.948387	1.06536	0.868421
	sgOTUD6B-2	1	1	1	0.656566	0.686775	0.709552	1	1	1	0.28	0.26	0.476427	1	1	1	0.588235	0.504274	0.563433
	sgOTUD6B-3	1	1	1	0.853835	0.872222	0.896277	1	1	1	0.49	0.491	0.729542	1	1	1	0.709459	0.752166	0.818333
